# Supplementary material for: Using Social Networks and Model Simulations of Social Disruption to Identify Alternative Translocation Strategies for the Endangered Cooperative-Breeding Floreana Mockingbird
Source: Biology (Basel). 2026 Jun 10;15(12):912. doi: 10.3390/biology15120912 (PMC13295389; doi:10.3390/biology15120912)
Supplement: Supplementary file 1 [file biology-15-00912-s001.zip]

Archive with 1 entries (1 files):
- biology-4342165-supplementary.pdf
